# Supplementary material for: Molecular and genetic alterations associated with therapy resistance and relapse of acute myeloid leukemia
Source: J Hematol Oncol. 2017 Feb 20;10:51. doi: 10.1186/s13045-017-0416-0 (PMC5322789; doi:10.1186/s13045-017-0416-0)
Supplement: Additional file 1: Table S1. — Cytogenetic aberrations recurrently acquired (Table S1A) or lost (Table S1B) at relapse of AML. (XLSX 25 kb) [file 13045_2017_416_MOESM1_ESM.xlsx]

## Sheet: Addtl Table 1A
		Garson, 1989 [1]	Estey, 1995 [2]	Kim, 2013 [3]	Kern, 2002 [4]	Wang, 2010 [5]	Sood, 2016 [6]	Jones, 2010 [7]	Bachas, 2015 [8]
Total number of patients		103	168	45	117	17	13	69	10
Cytogenetics at Dx						NK	CBF	CBF
Age group		A, P		A	A	A	A	A, P	P
Corresponding item in paper		T4-8, Text	T2, Text	T1	T3, T4	T2	TS1	TS2	TS1
Aberration	Number of patients with gain of respective aberration
	total	per study
-1	1	0	0	0	0	1	0	0	0
del(1)(p32p36.1)	1	0	0	0	0	0	0	1	0
del(1)(p34)	1	0	0	0	0	0	1	0	0
-2	1	0	0	1	0	0	0	0	0
del(2q)	2	0	2	0	0	0	0	0	0
del(3)(q13.2q25)	1	0	0	0	0	0	1	0	0
del(3)(q21q26)	1	0	0	0	0	1	0	0	0
del(3)(q21q27)	1	0	0	0	0	0	0	0	1
del(3)(q24)	1	0	0	0	1	0	0	0	0
del(3)(q25)	1	0	0	0	1	0	0	0	0
-4	2	0	0	0	1	0	1	0	0
del(4)(q28)	1	0	0	1	0	0	0	0	0
-5	3	1	0	0	1	0	1	0	0
del(5q)	2	0	2	0	0	0	0	0	0
del(5)(q13q33)	1	0	0	0	0	0	0	1	0
del(5)(q15q33)	1	0	0	0	0	0	0	1	0
-6	2	0	0	0	1	0	0	1	0
del(6)(p21)	1	1	0	0	0	0	0	0	0
del(6)(p21p23)	1	0	0	0	1	0	0	0	0
del(6)(q15q25)	1	0	0	0	0	0	0	1	0
del(6)(q16)	1	0	0	0	0	0	0	1	0
del(6)(q21q25)	1	1	0	0	0	0	0	0	0
-7	5	4	0	0	1	0	0	0	0
i(7q)	1	1	0	0	0	0	0	0	0
del(7)(p11.2p15)	1	0	0	0	0	1	0	0	0
del(7)(q22)	3	0	0	1	1	0	0	1	0
del(7)(q22q32)	1	0	0	0	1	0	0	0	0
del(7)(q22q36)	2	0	0	0	0	0	0	1	1
del(7)(q32)	1	1	0	0	0	0	0	0	0
del(7)(q32q36)	1	0	0	0	0	0	0	1	0
-9	1	0	0	1	0	0	0	0	0
del(9q)	6	4	2	0	0	0	0	0	0
del(9)(q13q34)	1	0	0	0	0	1	0	0	0
del(9)(q22)	4	0	0	0	1	0	0	1	2
-10	1	0	0	0	0	0	0	1	0
del(10)(p11.2p13)	1	0	0	0	0	0	0	1	0
del(10)(p13)	1	1	0	0	0	0	0	0	0
-11	2	1	0	0	0	0	1	0	0
del(11)(p11p13)	1	0	0	0	1	0	0	0	0
del(11)(p11.2p14)	1	0	0	0	0	1	0	0	0
del(11)(p12p15)	1	0	0	0	0	1	0	0	0
del(11)(p13)	1	0	0	0	1	0	0	0	0
del(11q)	2	0	2	0	0	0	0	0	0
del(11)(q14)	1	0	0	0	0	0	0	1	0
del(11)(q14q23)	1	1	0	0	0	0	0	0	0
-12	1	1	0	0	0	0	0	0	0
del(12q)	2	0	2	0	0	0	0	0	0
del(12)(q13q21)	1	0	0	0	0	0	0	1	0
-14	2	1	0	0	0	1	0	0	0
i(14)(q10)	1	0	0	0	0	1	0	0	0
-15	3	2	0	1	0	0	0	0	0
del(15)(q13q15)	1	0	0	0	0	0	1	0	0
-16	2	0	0	1	0	0	0	1	0
-17	6	2	0	1	1	1	0	1	0
i(17)(q10)	1	0	0	0	0	0	0	1	0
del(17)(p12)	1	0	0	0	0	0	0	1	0
del(17)(q23)	1	0	0	0	1	0	0	0	0
-19	2	2	0	0	0	0	0	0	0
-20	3	0	0	0	0	0	0	3	0
del(20)(q11.2)	1	0	0	0	1	0	0	0	0
del(20)(q11.2q13.3)	1	0	0	0	0	0	0	1	0
-21	2	1	0	0	0	0	0	1	0
-X	5	3	0	0	0	0	1	1	0
del(X)(q11)	1	0	0	0	1	0	0	0	0
-Y	3	0	0	0	1	0	0	2	0
+2	2	1	0	0	0	1	0	0	0
dup(2)(p13p25)	1	0	0	0	1	0	0	0	0
dup(2)(q31q35)	1	0	0	0	1	0	0	0	0
+5	2	2	0	0	0	0	0	0	0
+6	4	1	0	1	0	0	0	2	0
+8	27	13	0	2	3	0	1	8	0
+10	2	2	0	0	0	0	0	0	0
+13	5	1	0	1	2	0	0	1	0
+14	2	2	0	0	0	0	0	0	0
i(14)(q10)	1	0	0	0	0	1	0	0	0
+19	4	2	0	1	1	0	0	0	0
+21	10	4	2	0	0	1	0	2	1
+22	7	1	0	0	0	0	0	6	0
+X	2	1	0	0	0	0	0	1	0
t(8;21)	3	2	1	0	0	0	0	0	0
t(15;17)	2	2	0	0	0	0	0	0	0
add(1p)	3	0	0	0	1	0	1	1	0
add(2q)	2	0	0	0	0	1	1	0	0
add(3q)	2	0	0	0	1	0	0	1	0
12p+	3	1	2	0	0	0	0	0	0
add(16)(p13)	2	0	0	0	1	0	0	1	0
add(16q)/16q+	4	0	2	1	0	1	0	0	0
add(17p)	3	0	0	0	1	0	1	1	0

## Sheet: Addtl Table 1B
		Garson, 1989 [1]	Estey, 1995 [2]	Kim, 2013 [3]	Kern, 2002 [4]	Wang, 2010 [5]	Sood, 2016 [6]	Jones, 2010 [7]	Bachas, 2015 [8]
Total number of patients		103	168	45	117	17	13	69	10
Cytogenetics at Dx						NK	CBF	CBF
Age group		A, P		A	A	A	A	A, P	P
Corresponding item in paper		T5-8, Text	Text	T1	T5	T2	TS1	TS2	TS1
Aberration	Number of patients with loss of respective aberration
	total	per study
-13	2	0	0	1	1	0	0	0	0
-20	2	2	0	0	0	0	0	0	0
-Y	4	0	2	1	0	0	0	0	1
+8	5	1	0	0	3	0	0	1	0
+13	2	0	0	1	1	0	0	0	0
+15	2	1	0	0	0	0	1	0	0
+21	3	0	0	0	2	0	1	0	0
+22	3	0	0	0	0	0	1	2	0
+X	2	0	0	0	1	0	0	1	0
t(15;17)	2	2	0	0	0	0	0	0	0
t(16;16)(p13;q22)	1	0	0	0	0	0	0	1	0
inv(16)(p13q22)	2	0	0	1	0	0	0	1	0

## Sheet: legend and references
	Legend
	Additional Table 1: Cytogenetic aberrations recurrently acquired (Additional Table 1A) or lost (Additional Table 1B) at relapse of AML. Table headers indicate the total number of patients (sample pairs) from each study that were included in this data compilation, cytogenetics at diagnosis in studies based on selected samples, patient age group if documented, and the item in the paper that was use…
	References
1	Garson O, Hagemeijer A, Sakurai M, Reeves B, Swansbury G, Williams G, et al. Cytogenetic studies of 103 patients with acute myelogenous leukemia in relapse. Cancer Genet Cytogenet 1989; 40:187-202.
2	Estey E, Keating M, Pierce S, Stass S. Change in karyotype between diagnosis and first relapse in acute myelogenous leukemia. Leukemia 1995; 9:972-6.
3	Kim Y, Jang J, Hyun S, Hwang D, Kim S, Kim J, et al. Karyotypic change between diagnosis and relapse as a predictor of salvage therapy outcome in AML patients. Blood Res 2013; 48:24-30.
4	Kern W, Haferlach T, Schnittger S, Ludwig W, Hiddemann W, Schoch C. Karyotype instability between diagnosis and relapse in 117 patients with acute myeloid leukemia: implications for resistance against therapy. Leukemia 2002; 16:2084-91.
5	Wang E, Sait S, Gold D, Mashtare T, Starostik P, Ford L, et al. Genomic, immunophenotypic, and NPM1/FLT3 mutational studies on 17 patients with normal karyotype acute myeloid leukemia (AML) followed by aberrant karyotype AML at relapse. Cancer Genet Cytogenet 2010; 202:101-7.
6	Sood R, Hansen N, Donovan F, Carrington B, Bucci D, Maskeri B, et al. Somatic mutational landscape of AML with inv(16) or t(8;21) identifies patterns of clonal evolution in relapse leukemia. Leukemia 2016; 30:501-4.
7	Jones D, Yao H, Romans A, Dando C, Pierce S, Borthakur G, et al. Modeling interactions between leukemia-specific chromosomal changes, somatic mutations, and gene expression patterns during progression of core-binding factor leukemias. Genes Chromosomes Cancer 2010; 49:182-91.
8	Bachas C, Schuurhuis G, Zwaan C, van den Heuvel-Eibrink M, den Boer M, de Bont E, et al. Gene expression profiles associated with pediatric relapsed AML. PLoS One 2015; 10:e0121730.
