# Supplementary material for: Molecular and genetic alterations associated with therapy resistance and relapse of acute myeloid leukemia
Source: J Hematol Oncol. 2017 Feb 20;10:51. doi: 10.1186/s13045-017-0416-0 (PMC5322789; doi:10.1186/s13045-017-0416-0)
Supplement: Additional file 2: Table S2. — CNAs and UPDs recurrently acquired (Table S2A) or lost (Table S2B) at relapse of AML. (XLSX 25 kb) [file 13045_2017_416_MOESM2_ESM.xlsx]

## Sheet: Addtl Table 2A
		Raghavan, 2008 [1]	Parkin, 2013 [2]	Waterhouse, 2011 [3]	Farrar, 2016 [4]	Kroenke, 2013 [5]	Sood, 2016 [6]	Kuehn, 2012 [7]
Total number of patients		27	28	21	20	53	11	23
Genetics at Dx						NPM1m	CBF	CBF
Age group		A	A	A	P	A	A	A, P
Corresponding item in paper		T2	TS9	T2	TS3	TS2	TS8	TS6
CNA/UPD	Number of patients with gain of respective aberration
	total	per study
del(1p36.33-p36.23)	1	0	0	0	0	0	1	0
del(1p36.33-p36.31)	1	0	0	0	1	0	0	0
del(1p36.31-p34.3)	1	1	0	0	0	0	0	0
del(1p36.23-p36.22)	1	0	0	0	0	0	1	0
del(1p31.3-p11.2)	1	0	0	0	0	0	1	0
del(1p31.1)	1	0	0	0	0	1	0	0
del(1p22.2)	1	0	0	0	0	0	0	1
del(1p21.1)	1	0	0	0	0	0	0	1
del(1p13.3-p13.1)	1	0	0	0	0	0	0	1
UPD(1p13.3-p13.1)	1	0	0	0	1	0	0	0
del(1q23.3-q32.1)	1	0	0	0	0	0	1	0
del(1q31.1)	1	0	0	0	0	0	0	1
UPD(2p13.2-q11.2)	1	0	0	0	1	0	0	0
UPD(2p11.2)	1	0	0	0	1	0	0	0
del(2q32.3-q37.3)	1	0	0	0	0	0	1	0
del(2q33.1-q37.1)	1	0	0	0	0	0	0	1
del(2q33.1-q37.3)	1	1	0	0	0	0	0	0
UPD(2q33.1-q33.3)	1	0	0	0	1	0	0	0
del(2q33.2-q36.3)	1	0	0	0	0	0	1	0
del(2q33.2-q37.3)	1	0	0	0	1	0	0	0
del(2q33.3)	2	0	0	0	1	0	0	1
del(2q34)	1	0	0	0	0	1	0	0
del(3p14.3-p14.1)	1	0	0	0	0	0	1	0
del(3p14.2)	3	0	0	0	0	2	1	0
del(3q13.31)	3	0	1	0	0	0	1	1
del(3q13.33-q25.1)	1	0	0	0	0	0	1	0
del(3q21.2-q21.3)	1	0	0	0	0	0	1	0
del(3q21.3)	1	0	0	0	0	0	1	0
del(3q25.1)	1	0	0	1	0	0	0	0
del(4q13.1-q32.3)	1	0	0	0	0	0	1	0
del(4q13.2-q22.1)	1	1	0	0	0	0	0	0
UPD(4q21.3-qter)	1	1	0	0	0	0	0	0
del(4q22.1)	4	0	1	0	0	2	1	0
del(4q24)	1	0	0	0	0	0	1	0
del(4q32.3-q35.2)	1	0	0	0	0	0	1	0
del(4q34.3)	1	0	1	0	0	0	0	0
del(5q11.1-q35.3)	2	0	0	0	0	0	1	1
del(5q15-q23.2)	1	0	0	0	0	0	0	1
UPD(6p)	2	0	0	2	0	0	0	0
del(7)	1	0	0	0	0	1	0	0
del(7p)	1	1	0	0	0	0	0	0
del(7p22.3-p11.2)	1	0	0	0	1	0	0	0
del(7p22.1-p15.1)	1	0	0	0	0	0	0	1
del(7p21.3-q36.3)	1	0	1	0	0	0	0	0
del(7p21.1-p14.3)	1	0	0	0	0	1	0	0
del(7p14.3-p11.2)	1	0	0	0	0	0	0	1
del(7p12.2)	1	0	0	0	0	1	0	0
del(7q11.22)	2	0	0	0	0	1	1	0
del(7q11.22-qter)	1	1	0	0	0	0	0	0
del(7q21.11)	1	0	0	0	0	0	0	1
UPD(7q21.11-q21.3)	1	0	0	0	1	0	0	0
del(7q21.12-q36.3)	1	0	0	0	0	0	0	1
del(7q31.2-q36.2)	1	0	1	0	0	0	0	0
del(7q31.2-q36.3)	1	0	0	0	1	0	0	0
UPD(8p12-q12.1)	1	0	0	0	1	0	0	0
UPD(8p11.21-q13.2)	1	0	0	0	1	0	0	0
del(9q13-q21.33)	1	0	0	0	0	0	0	1
del(9q21.12-q22.33)	1	0	0	0	1	0	0	0
UPD(9q33.3-q34.2)	1	0	0	0	1	0	0	0
UPD(9q34.11-q34.3)	1	0	0	0	1	0	0	0
del(11p14.1-p12)	1	0	0	0	0	1	0	0
del(11p14.1-p13)	1	0	0	0	0	1	0	0
del(11p13)	2	0	0	1	0	1	0	0
UPD(11q)	1	0	0	1	0	0	0	0
del(11q12.1-q24.1)	1	0	0	0	0	0	1	0
del(11q14.1)	1	0	0	1	0	0	0	0
del(11q14.1-q23.3)	1	0	1	0	0	0	0	0
del(11q14.3-q23.2)	1	1	0	0	0	0	0	0
UPD(11q23.2-q25)	1	0	1	0	0	0	0	0
del(12pter-p11.1)	1	0	0	0	0	1	0	0
del(12p13.33-p11.1)	1	0	0	0	0	1	0	0
del(12p13.33-p13.31)	2	0	0	2	0	0	0	0
del(12p13.31)	1	0	0	1	0	0	0	0
del(12p13.2)	1	0	0	0	0	1	0	0
del(12p13.2-p13.1)	1	0	1	0	0	0	0	0
UPD(12p13.2-p11.23)	1	0	0	0	1	0	0	0
del(13)	1	1	0	0	0	0	0	0
UPD(13)	9	4	0	0	0	5	0	0
UPD(13q)	8	4	0	2	0	2	0	0
UPD(13q12.11-q34)	2	0	0	0	1	0	1	0
del(13q12.2)	1	0	0	1	0	0	0	0
del(13q12.3-q14.2)	1	0	0	0	0	1	0	0
del(13q13.3)	1	0	0	0	0	1	0	0
del(13q13.3-q34)	1	0	0	0	1	0	0	0
del(13q14.11)	1	0	0	0	0	1	0	0
del(15q12)	2	0	0	1	0	0	0	1
del(15q13.1-q21.1)	1	0	0	0	0	0	1	0
del(15q14)	1	0	0	1	0	0	0	0
UPD(15q14-q15.1)	1	0	0	0	1	0	0	0
del(17p)	2	0	0	0	0	1	1	0
del(17p13.3-p11.2)	1	0	0	0	0	1	0	0
del(17p13.3-p12)	1	0	0	0	0	0	0	1
del(17p13.1)	2	0	0	2	0	0	0	0
del(17p12)	1	0	0	1	0	0	0	0
del(17q11.2)	3	0	1	0	0	2	0	0
UPD(17q25.3)	2	0	0	0	2	0	0	0
UPD(19q)	1	1	0	0	0	0	0	0
UPD(19q13.42-q13.43)	1	0	0	0	1	0	0	0
del(20p12.1)	2	0	1	0	0	0	1	0
del(20q11.22-q13.2)	1	0	1	0	0	0	0	0
UPD(20q11.22-q12)	1	0	0	0	1	0	0	0
del(20q12-qter)	1	1	0	0	0	0	0	0
del(20q13.33)	1	0	0	0	0	0	1	0
del(X)	1	0	0	0	0	0	1	0
del(Xp22.33-p22.31)	1	0	0	0	0	0	0	1
del(Xp22.31)	1	0	0	0	0	1	0	0
gain(1q)	1	0	0	1	0	0	0	0
gain(1q31.1-q44)	2	0	0	0	1	0	1	0
gain(3q21.2-qter)	1	1	0	0	0	0	0	0
gain(3q26.1-q28)	1	0	0	0	0	0	0	1
gain(4)	1	0	0	1	0	0	0	0
gain(4p16.3-p12)	1	0	1	0	0	0	0	0
gain(4p13-q12)	1	0	0	0	0	0	1	0
gain(4q11-q13.1)	1	0	0	0	0	0	1	0
gain(4q13.1-q13.3)	1	0	0	0	1	0	0	0
gain(6)	2	0	0	2	0	0	0	0
gain(6q22.1)	1	0	0	0	0	1	0	0
gain(6q23.3)	1	0	0	0	0	0	0	1
gain(7q11.21-q36.3)	1	0	0	0	1	0	0	0
gain(7q11.23-q21.11)	1	0	0	0	0	0	0	1
gain(7q21.11-q21.12)	1	0	0	0	0	0	0	1
gain(7q21.2)	1	0	0	0	0	1	0	0
gain(7q22.1)	1	0	0	0	0	1	0	0
gain(7q35)	1	0	0	0	0	0	0	1
gain(8)	9	0	2	3	0	1	1	2
gain(8q22.1-q23.2)	1	0	0	0	0	0	0	1
gain(8q24.21-q24.22)	1	0	0	1	0	0	0	0
gain(10)	2	0	0	2	0	0	0	0
gain(11)	1	1	0	0	0	0	0	0
gain(11q23.3)	3	0	0	0	0	3	0	0
gain(13)	1	0	0	1	0	0	0	0
gain(13q11-q34)	1	0	1	0	0	0	0	0
gain(13q12.11)	1	0	0	0	0	0	1	0
gain(13q12.2)	1	0	0	0	0	1	0	0
gain(13q14.3-q34)	1	0	0	0	0	0	1	0
gain(13q21.2-q34)	2	0	0	0	1	0	0	1
gain(13q22.2-q34)	1	0	1	0	0	0	0	0
gain(15q14-q26.3)	1	0	0	0	0	0	0	1
gain(15q25.3)	1	0	0	0	0	0	0	1
gain(19p13.3)	2	0	1	0	1	0	0	0
gain(21)	2	1	0	1	0	0	0	0
gain(22)	1	1	0	0	0	0	0	0
gain(22q11.1-q13.33)	1	0	0	0	0	0	1	0
gain(22q12.1-q12.3)	1	0	0	1	0	0	0	0
gain(Xp22.33)	2	0	0	0	0	0	0	2
gain(Xp22.31-p11.1)	1	0	1	0	0	0	0	0
gain(Xp21.1)	1	0	0	0	0	1	0	0

## Sheet: Addtl Table 2B
		Raghavan, 2008 [1]	Parkin, 2013 [2]	Waterhouse, 2011 [3]	Farrar, 2016 [4]	Kroenke, 2013 [5]	Sood, 2016 [6]	Kuehn, 2012 [7]
Total number of patients		27	28	21	20	53	11	23
Genetics at Dx						NPM1m	CBF	CBF
Age group		A	A	A	P	A	A	A, P
Corresponding item in paper		T2	TS9	T2	TS3	TS2	TS8	TS6
CNA/UPD	Number of patients with loss of respective aberration
	total	per study
UPD(1pter-p32.3)	1	0	0	0	0	1	0	0
del(1p36.33-p36.11)	1	0	0	1	0	0	0	0
UPD(1p36.22-p36.21)	1	0	0	0	1	0	0	0
UPD(9p24.3-q21.2)	1	0	0	0	1	0	0	0
del(9q13-q31.2)	1	0	0	0	0	1	0	0
del(9q21.11-q31.1)	1	0	0	0	0	1	0	0
del(9q21.32)	1	0	0	0	0	1	0	0
del(14q11.2)	2	0	0	2	0	0	0	0
del(Y)	4	0	0	0	0	0	0	4
gain(1p)	1	0	0	1	0	0	0	0
gain(1pter-p32.1)	1	1	0	0	0	0	0	0
gain(1p36.33-p36.32)	1	0	0	0	1	0	0	0
gain(1p36.33-p36.31)	1	0	0	0	1	0	0	0
gain(1p36.33-p36.23)	2	0	0	0	2	0	0	0
gain(1p36.21-p36.12)	1	0	0	0	1	0	0	0
gain(11p15.5-p15.4)	2	0	0	0	2	0	0	0
gain(16p13.3)	2	0	0	0	2	0	0	0
gain(16p13.3-p13.11)	1	0	0	0	1	0	0	0
gain(16q24.1-q24.3)	1	0	0	0	1	0	0	0
gain(16q24.2-q24.3)	2	0	0	0	2	0	0	0
gain(17q25.1-q25.3)	2	0	0	0	2	0	0	0
gain(17q25.3)	1	0	0	0	1	0	0	0
gain(19p13.3)	3	0	0	0	3	0	0	0
gain(22q11.1-q13.1)	1	0	0	0	1	0	0	0
gain(22q11.1-q13.33)	2	0	0	0	0	0	1	1
gain(22q11.23-q12.2)	1	0	0	0	1	0	0	0

## Sheet: Legend and references
	Legend
	Additional Table 2: CNAs and UPDs recurrently acquired (Additional Table 2A) or lost (Additional Table 2B) at relapse of AML. Table headers indicate the total number of patients (sample pairs) from each study that were included in this data compilation, genetics at diagnosis in studies based on selected samples, patient age group, and the item in the paper that was used for this data compilation.…
	References
1	Raghavan M, Smith L, Lillington D, Chaplin T, Kakkas I, Molloy G, et al. Segmental uniparental disomy is a commonly acquired genetic event in relapsed acute myeloid leukemia. Blood 2008; 112:814-21.
2	Parkin B, Ouillette P, Li Y, Keller J, Lam C, Roulston D, et al. Clonal evolution and devolution after chemotherapy in adult acute myelogenous leukemia. Blood 2013; 121:369-77.
3	Waterhouse M, Pfeifer D, Pantic M, Emmerich F, Bertz H, Finke J. Genome-wide profiling in AML patients relapsing after allogeneic hematopoietic cell transplantation. Biol Blood Marrow Transplant 2011; 17:1450-9 e1.
4	Farrar J, Schuback H, Ries R, Wai D, Hampton O, Trevino L, et al. Genomic Profiling of Pediatric Acute Myeloid Leukemia Reveals a Changing Mutational Landscape from Disease Diagnosis to Relapse. Cancer Res 2016; 76:2197-205.
5	Krönke J, Bullinger L, Teleanu V, Tschurtz F, Gaidzik V, Kuhn M, et al. Clonal evolution in relapsed NPM1-mutated acute myeloid leukemia. Blood 2013; 122:100-8.
6	Sood R, Hansen N, Donovan F, Carrington B, Bucci D, Maskeri B, et al. Somatic mutational landscape of AML with inv(16) or t(8;21) identifies patterns of clonal evolution in relapse leukemia. Leukemia 2016; 30:501-4.
7	Kühn M, Radtke I, Bullinger L, Goorha S, Cheng J, Edelmann J, et al. High-resolution genomic profiling of adult and pediatric core-binding factor acute myeloid leukemia reveals new recurrent genomic alterations. Blood 2012; 119:e67-75.
