# Supplementary material for: Molecular and genetic alterations associated with therapy resistance and relapse of acute myeloid leukemia
Source: J Hematol Oncol. 2017 Feb 20;10:51. doi: 10.1186/s13045-017-0416-0 (PMC5322789; doi:10.1186/s13045-017-0416-0)
Supplement: Additional file 3: Table S3. — Non-synonymous mutations recurrently acquired (Table S3A) or lost (Table S3B) at relapse of AML as determined by next generation sequencing based methods. (XLSX 22 kb) [file 13045_2017_416_MOESM3_ESM.xlsx]

## Sheet: Addtl Table 3A
		Ding, 2012 [1]	Garg, 2015 [2], discovery cohort	Garg, 2015 [2], frequency cohort	Sood, 2016 [3]	Kim, 2016 [4]	Corces-Zimmerman, 2014 [5]	Madan, 2016 [6], discovery cohort	Madan, 2016 [6], frequency cohort	Farrar, 2016 [7]	Masetti, 2016 [8]	Shiba, 2016 [9]	Hirsch, 2016 [10]
Total number of patients		8	13	37	13	1	3	8	22	20	4	4	22
Genetics at Dx		7 NK 1 APL	ITD	ITD	CBF			APL	APL
Method		WGS	WES	TDS	WES	WES	WES	WES	TDS	WES	WES	WES	TDS
Age group		A	A	A, P	A	A	A	A, P	A	P	P	P	A
Corresponding item in paper		TS4b	TS3	TS8	TS4	T1	F4	TS2	TS6	TS2	TS1.1-1.4	TS4, TS5	TS3, TS6
Mutated gene	Number of patients with gain of mutation in respective gene
	total	per study
WT1	9	0	0	2	1	0	1	0	3	0	1	0	1
FLT3	7	0	1	3	1	0	0	0	0	0	1	0	1
ASXL1	4	0	1	2	0	0	0	0	0	0	0	0	1
PTPN11	4	0	0	0	0	1	0	0	0	0	1	0	2
RUNX1	4	0	0	0	0	0	0	0	2	0	0	0	2
ARID1A	3	0	1	0	0	0	0	1	1	0	0	0	0
DNMT3A	3	0	0	2	0	0	1	0	0	0	0	0	0
MLL2	3	0	0	2	0	0	0	0	0	0	0	0	1
MLL3	3	0	0	3	0	0	0	0	0	0	0	0	0
PML	3	0	0	0	0	0	0	2	1	0	0	0	0
SETBP1	3	0	0	0	0	0	0	0	0	0	0	0	3
ARID1B	2	0	0	0	0	0	0	0	2	0	0	0	0
BCORL1	2	0	0	1	0	0	0	0	0	0	0	0	1
EPHB1	2	0	1	1	0	0	0	0	0	0	0	0	0
FANCI	2	0	1	1	0	0	0	0	0	0	0	0	0
IDH2	2	1	0	0	0	0	0	0	0	0	0	0	1
JHDM1D	2	0	1	1	0	0	0	0	0	0	0	0	0
KCNH6	2	0	1	1	0	0	0	0	0	0	0	0	0
KDM6A	2	0	0	2	0	0	0	0	0	0	0	0	0
MYO18B	2	1	0	0	0	0	0	1	0	0	0	0	0
NRAS	2	0	0	1	0	0	0	0	0	0	0	0	1
NSD1	2	0	0	1	0	0	0	1	0	0	0	0	0
PCDH11Y	2	0	0	0	0	0	0	0	0	1	0	1	0
RAD21	2	0	0	1	1	0	0	0	0	0	0	0	0
RYR3	2	0	0	1	0	0	0	0	0	1	0	0	0
SETD1A	2	0	0	2	0	0	0	0	0	0	0	0	0
TNRC6C	2	0	1	1	0	0	0	0	0	0	0	0	0
TRPC4	2	0	0	0	1	0	0	0	0	1	0	0	0
ZRSR2	2	0	0	0	0	0	0	0	0	0	0	0	2

## Sheet: Addtl Table 3B
		Ding, 2012 [1]	Garg, 2015 [2], discovery cohort	Garg, 2015 [2], frequency cohort	Sood, 2016 [3]	Kim, 2016 [4]	Corces-Zimmerman, 2014 [5]	Madan, 2016 [6], discovery cohort	Madan, 2016 [6], frequency cohort	Farrar, 2016 [7]	Masetti, 2016 [8]	Shiba, 2016 [9]	Hirsch, 2016 [10]
Total number of patients		8	13	37	13	1	3	8	22	20	4	4	22
Genetics at Dx		7 NK 1 APL	ITD	ITD	CBF			APL	APL
Method		WGS	WES	TDS	WES	WES	WES	WES	TDS	WES	WES	WES	TDS
Age group		A	A	A, P	A	A	A	A, P	A	P	P	P	A
Corresponding item in paper		TS4b	TS3	TS8	TS4	T1	F4	TS2	TS6	TS2	TS1.1-1.4	TS4, TS5	TS3, TS6
Mutated gene	Number of patients with loss of mutation in respective gene
	total	per study
NRAS	12	0	0	1	2	1	0	0	2	4	0	0	2
FLT3	9	1	0	1	0	0	1	0	2	1	0	0	3
WT1	7	0	1	3	0	0	0	0	1	1	1	0	0
MLL3	5	0	0	5	0	0	0	0	0	0	0	0	0
NPM1	5	0	0	2	0	0	0	0	0	1	0	0	2
AHNAK	4	0	0	4	0	0	0	0	0	0	0	0	0
PTPN11	4	0	0	0	0	0	1	0	0	2	0	0	1
ARID1A	3	0	0	2	0	0	0	0	1	0	0	0	0
DNMT3A	3	0	0	2	0	0	0	0	0	0	0	0	1
FLNC	3	0	1	2	0	0	0	0	0	0	0	0	0
IDH1	3	1	1	0	0	0	0	0	0	0	0	0	1
KIT	3	0	0	0	1	0	0	0	1	1	0	0	0
KRAS	3	0	0	0	0	0	0	0	0	1	0	1	1
NSD1	3	0	0	2	0	0	0	0	0	1	0	0	0
SF3B1	3	0	0	2	0	0	0	0	0	0	0	0	1
SRCAP	3	0	1	2	0	0	0	0	0	0	0	0	0
B3GAT3	2	0	1	1	0	0	0	0	0	0	0	0	0
BCOR	2	0	0	1	0	0	0	0	0	0	0	0	1
BOC	2	0	1	0	0	0	0	0	0	1	0	0	0
DHX15	2	0	0	0	1	0	0	0	0	1	0	0	0
DHX30	2	0	0	0	0	0	0	0	0	2	0	0	0
GATA2	2	0	0	2	0	0	0	0	0	0	0	0	0
KDM6A	2	0	0	1	0	0	0	0	0	0	0	0	1
KIAA2022	2	0	0	0	0	0	0	1	0	1	0	0	0
LRP2	2	0	2	0	0	0	0	0	0	0	0	0	0
POTEE	2	0	1	1	0	0	0	0	0	0	0	0	0
RUNX1	2	0	0	1	0	0	0	0	0	0	0	0	1
SMC1A	2	0	0	0	1	0	0	0	0	0	0	0	1
TET1	2	0	1	1	0	0	0	0	0	0	0	0	0
XIRP1	2	0	0	2	0	0	0	0	0	0	0	0	0

## Sheet: legend and references
	Legend
	Additional Table 3: Non-synonymous mutations recurrently acquired (Additional Table 3A) or lost (Additional Table 3B) at relapse of AML as determined by next generation sequencing based methods. Table headers indicate the total number of patients (sample pairs) from each study that were included in this data compilation, genetics at diagnosis in studies based on selected samples, the sequencing m…
	References
1	Ding L, Ley T, Larson D, Miller C, Koboldt D, Welch J, et al. Clonal evolution in relapsed acute myeloid leukaemia revealed by whole-genome sequencing. Nature 2012; 481:506-10.
2	Garg M, Nagata Y, Kanojia D, Mayakonda A, Yoshida K, Haridas Keloth S, et al. Profiling of somatic mutations in acute myeloid leukemia with FLT3-ITD at diagnosis and relapse. Blood 2015; 126:2491-501.
3	Sood R, Hansen N, Donovan F, Carrington B, Bucci D, Maskeri B, et al. Somatic mutational landscape of AML with inv(16) or t(8;21) identifies patterns of clonal evolution in relapse leukemia. Leukemia 2016; 30:501-4.
4	Kim T, Yoshida K, Kim Y, Tyndel M, Park H, Choi S, et al. Clonal dynamics in a single AML case tracked for 9 years reveals the complexity of leukemia progression. Leukemia 2016; 30:295-302.
5	Corces-Zimmerman M, Hong W, Weissman I, Medeiros B, Majeti R. Preleukemic mutations in human acute myeloid leukemia affect epigenetic regulators and persist in remission. Proc Natl Acad Sci U S A 2014; 111:2548-53.
6	Madan V, Shyamsunder P, Han L, Mayakonda A, Nagata Y, Sundaresan J, et al. Comprehensive mutational analysis of primary and relapse acute promyelocytic leukemia. Leukemia 2016; 30:1672-81.
7	Farrar J, Schuback H, Ries R, Wai D, Hampton O, Trevino L, et al. Genomic Profiling of Pediatric Acute Myeloid Leukemia Reveals a Changing Mutational Landscape from Disease Diagnosis to Relapse. Cancer Res 2016; 76:2197-205.
8	Masetti R, Castelli I, Astolfi A, Bertuccio S, Indio V, Togni M, et al. Genomic complexity and dynamics of clonal evolution in childhood acute myeloid leukemia studied with whole-exome sequencing. Oncotarget 2016.
9	Shiba N, Yoshida K, Shiraishi Y, Okuno Y, Yamato G, Hara Y, et al. Whole-exome sequencing reveals the spectrum of gene mutations and the clonal evolution patterns in paediatric acute myeloid leukaemia. Br J Haematol 2016; 175:476-89.
10	Hirsch P, Zhang Y, Tang R, Joulin V, Boutroux H, Pronier E, et al. Genetic hierarchy and temporal variegation in the clonal history of acute myeloid leukaemia. Nat Commun 2016; 7:12475.
